# Supplementary material for: A case for a negative-strand coding sequence in a group of positive-sense RNA viruses
Source: Virus Evol. 2020 Feb 10;6(1):veaa007. doi: 10.1093/ve/veaa007 (PMC7010960; doi:10.1093/ve/veaa007)
Supplement: veaa007_Supplementary_Data [file veaa007_supplementary_data.zip]

Archive with 4 entries (4 files):
- Supplementary_file_S3.txt
- Supplementary_figures_1b.pdf
- Supplementary_file_S1.txt
- Supplementary_file_S2.txt
